# Supplementary material for: Green by Design: Convergent Synthesis, Computational Analyses, and Activity Evaluation of New FXa Inhibitors Bearing Peptide Triazole Linking Units
Source: Pharmaceutics. 2021 Dec 24;14(1):33. doi: 10.3390/pharmaceutics14010033 (PMC8780263; doi:10.3390/pharmaceutics14010033)
Supplement: Supplementary file 1 [file pharmaceutics-14-00033-s001.zip]

Archive with 1 entries (1 files):
- pharmaceutics-1499950-SI.pdf
